# Supplementary material for: Targeted metabolomics reveals novel diagnostic biomarkers for colorectal cancer
Source: Mol Oncol. 2025 Jan 3;19(6):1737–50. doi: 10.1002/1878-0261.13791 (PMC12161463; doi:10.1002/1878-0261.13791)
Supplement: Supplementary file 1 — Table S1. The transition list and corresponding collision energy of metabolites. Table S2. The detailed metabolite profiles and clinical information for each individual participant. [file MOL2-19-1737-s001.xlsx]

## Sheet: Table S1 list
Table S1. The transition list and corresponding collision energy of metabolites.
Name	Q1	Q3	Time	entrance potential (EP)	collision energy (CE)	collision cell exit potential (CXP)
Choline	104	60	30	10	21	15
Trimethylamine-N-Oxide	76.1	42	20	10	50	10
3-Oxopropanoate	89.1	43	20	10	20	10
Alanine	90	44.01	20	10	17	10
Creatinine	114.1	44.02	20	10	28	10
Phosphoethanolamine	142	44	20	10	22	10
Taurine	126.2	44.1	20	10	31	10
Glycerol	93	57.01	20	10	12	10
(S)-Methylmalonate semialdehyde	103	57	20	10	20	10
Dimethylglycine	104.13	58.01	20	10	20	10
Betaine	118.11	58	20	10	41	10
3-Hydroxyisovalerate	119	59.3	20	10	25	10
Serine	106	60	20	10	18	10
Methionine	150.1	61	20	10	31	10
(R)-Mevalonate	148.1	66.97	20	10	25	10
4-Methyl-2-oxopentanoate	132.13	69.6	20	10	25	10
Proline	116.1	70.01	20	10	20	10
Ornithine	133.42	70.02	20	10	30	10
Arginine	175.1	70.03	20	10	32	10
Argininosuccinate	291.1	70	20	10	54	10
ADMA/SDMA	203.1	70.3	20	10	40	10
Valine	118.1	72.01	20	10	18	10
Threonine	120.1	74.01	20	10	18	10
Asparagine	133.16	74.02	20	10	23	10
Aspartate	134	74	20	10	21	10
Niacinamide	123	80.01	20	10	30	10
Glutamine	147.1	84.01	20	10	25	10
Glutamate	148.11	84	20	10	23	10
Lysine	147.2	84.2	20	10	25	10
3-Methyl-2-oxobutanoic acid	132.14	85.01	20	10	25	10
Carnitine	162.1	85.02	20	10	29	10
Glucose	163.1	85	20	10	29	10
GABA	104.14	86	20	10	16	10
Cis/transhydroxyproline	132	86.11	20	10	18	10
Leucine	132.2	86.1	20	10	18	10
Isoleucine	132.12	86.2	20	10	18	10
Acetylcholine	146.1	87	20	10	21	10
Creatine	132.11	90.01	20	10	17	10
Histamine	112.01	95	20	10	26	10
Cytosine	112	95.1	20	10	26	10
(S)-3-Methyl-2-oxopentanoic acid	117	99	20	10	25	10
3-Aminoisobutanoate	104	104	20	10	40	10
Alpha-glycerophosphocholine	258.3	104.1	20	10	54	10
Cystamine	153	108	20	10	16	10
Histidine	156.1	110.01	20	10	21	10
2'-Deoxycytidine	228.1	112.1	20	10	15	10
(R)-5-Phosphomevalonate	229.1	113.06	20	10	25	10
Citrulline	176	113.2	20	10	20	10
N-Carbomoyl-Beta-Alanine	133.15	115	20	10	12	10
Allantoin	159	116	20	10	11	10
Phenylalanine	166.1	120.2	20	10	19	10
Phosphocholine	184.5	125	20	10	30	10
Thymidine	243.1	127	20	10	16	10
Spermine	203.2	129.3	20	10	20	10
Xanthine	153.02	135	20	10	9	10
Tyrosine	182.5	136.11	20	10	19	10
3-HydroxyanthranilicAcid	154	136.21	20	10	18	10
cAMP	330.3	136.2	20	10	30	10
2'-Deoxyadenosine	252.1	136.31	20	10	20	10
5'-Adenosylhomocysteine	385.1	136.3	20	10	32	10
Kynurenic acid	190.2	144	20	10	29	10
Kynurenine	209	146	20	10	30	10
5-HIAA	192.3	146.2	20	10	18	10
Cobalamin	678.3	147.3	20	10	52	10
Xanthosine	285.1	153	20	10	18	10
Serotonin	177.1	160.01	20	10	18	10
Xantherenate	206	160	20	10	30	10
Tryptophan	205.5	188.3	20	10	16	10
trans,trans-Farnesyl diphosphate	383.3	205.2	20	10	25	10
3-Hydroxykynurenine	225	208	20	10	30	10
Triiodothyronine	651.9	606.1	20	10	35	10
Thyroxine	777.8	732	20	10	35	10
Thiamine	265.3	122.2	30	10	23	15
Citric acid	191.1	111.1	20	-10	-19	-10
Lactic acid	89.2	43.1	20	-10	-20	-10
Hydroxybuttyrate	103.02	45	20	-10	-40	-10
Glyceraldehyde	88.8	59.01	20	-10	-10	-10
Malonate	103.01	59.02	20	-10	-15	-10
Fumarate	115	71.01	20	-10	-15	-10
Sorbitol	181	71.02	20	-10	-25	-10
Glychochenodeoxycholic acid	448.4	74	20	-10	-50	-10
Glycocholic acid	464.4	74.01	20	-10	-50	-10
Glycerol-3-Phosphate	171	79.02	20	-10	-22	-10
Geranylpyrophosphate	313	79.1	20	-10	-37	-10
Fructose	179.01	89	20	-10	-15	-10
Hypoxanthine	135	92.1	20	-10	-23	-10
UMP	323.1	97.1	20	-10	-60	-10
α-Ketoglutarate	144.8	101	20	-10	-21	-10
Orotic acid	154.9	110.6	20	-10	-15	-10
Uric acid	167	124	20	-10	-22	-10
Hippuric acid	177.9	133.9	20	-10	-16	-10
Inositol	179.02	161	20	-10	-18	-10
Lactose	341.1	161.1	20	-10	-11	-10
Billirubin	583.2	285	20	-10	-36	-10
Malic acid	133.015	71.07	20	-10	-14	-10
Oxaloacetic acid	131.12	41.025	20	-10	-54	-10
2−Hydroxyglutaric acid	146.911	128.8	20	-10	-15	-10
Isocitric acid	191.047	155	20	-10	-10	-10
N-Acetyl-l-paspantic acid	174	88	20	-10	-22	-7
12-HHT	279	163	15	-10	-25	-10
11-HETE	319.1	167.1	15	-10	-25	-10
5-HETE	319	115	15	-10	-25	-10
8,9-DHET	319	155	15	-10	-25	-10
8-HETE	319.01	155.01	15	-10	-25	-10
9-HETE	319	151	15	-10	-25	-10
5,6-DHET	337	145	15	-10	-25	-10
9,10-EpOME	295.1	171.1	15	-10	-20	-10
12,13-EpOME	295.01	195.01	15	-10	-20	-10
8,9-EET	319	127	15	-10	-20	-10
11,12-EET	319	167	15	-10	-20	-10
15-deoxy-PGA2	315	271	15	-10	-15	-10
PGFM	329	293	15	-10	-15	-10
bicyclo PGE2	333	113	15	-10	-15	-10
PGA2	333	271	15	-10	-15	-10
15d PGD2	333.01	271.01	15	-10	-15	-10
15k PGE2	349	113	15	-10	-15	-10
PGE2	351	189	15	-10	-15	-10
15k PGF1α	353	113	15	-10	-15	-10
8-iso PGF2α	353	247	15	-10	-15	-10
dhk PGF2α	353	209	15	-10	-15	-10
11β dhk PGF2α	353.01	113.01	15	-10	-15	-10
PGE1	353.01	273.01	15	-10	-15	-10
6,15 dk-,dh-PGF1α	369	113	15	-10	-15	-10
RvE2	333	253	15	-10	-20	-10
RvE3	333	213	15	-10	-20	-10
LTB4	335	195	15	-10	-20	-10
12epi LTB4	335.01	195.01	15	-10	-20	-10
Δ6t,12epi LTB4	335.02	195.02	15	-10	-20	-10
LXB4	351	221	15	-10	-20	-10
LXA4	351	115	15	-10	-20	-10
15-epi-LXB4	351.01	221.01	15	-10	-20	-10
15-epi-LXA4	351.02	115.02	15	-10	-20	-10
RvD5	359	199	15	-10	-20	-10
RvD6	359	159	15	-10	-20	-10
17-epi-RvD1	375	215	15	-10	-20	-10
13-oxoODE	293	113	15	-10	-25	-10
9-oxoODE	293	185	15	-10	-25	-10
9-HODE	295	171	15	-10	-25	-10
13-HODE	295	195	15	-10	-25	-10
15-HpETE	335	113	15	-10	-25	-10
12-HpETE	335	153	15	-10	-25	-10
5-HpETE	335	155	15	-10	-25	-10
5,12-diHETE	335.03	195.03	15	-10	-25	-10
Arachidonic acid	303	259	15	-10	-20	-10
12,13 diHOME	313	183	15	-10	-20	-10
9,10 diHOME	313	201	15	-10	-20	-10
15-oxo-ETE	317	113	15	-10	-20	-10
5-HEPE	317	115	15	-10	-20	-10
5-oxo-ETE	317	203	15	-10	-25	-10
4-HDHA	343	101	15	-10	-25	-10
7-HDHA	343	141	15	-10	-25	-10
Maresin-1	359	221	15	-10	-25	-10
TXB2	369	169	15	-10	-25	-10
lysoPI 16:0 (sn-2)	571.3	241.1	20	-10	-65	-15
lysoPI 18:0 (sn-1)	599.3	241.1	20	-10	-65	-15
lysoPI 18:1 (sn-1)	597.3	241.1	20	-10	-65	-15
lysoPI 18:2 (sn-1)	595.3	241.1	20	-10	-65	-15
lysoPI 22:6 (sn-1)	643.3	241.1	20	-10	-65	-15
PI 30:1	779.5	241.1	20	-10	-65	-15
PI 31:0	795.5	241.1	20	-10	-65	-15
PI 31:1p; PI 16:0p/16:0	793.5	241.1	20	-10	-65	-15
PI 32:0; PI 16:0/16:0	809.5	241.1	20	-10	-65	-15
PI 32:1; PI 14:0/18:1 or 16:0/16:1	807.5	241.1	20	-10	-65	-15
PI 33:1e; PI 18:0e/16:1 or 18:1e/16:0	821.5	241.1	20	-10	-65	-15
PI 33:2e; PI 16:1e/18:1	819.5	241.1	20	-10	-65	-15
PI 34:0; PI 16:0/18:0	837.5	241.1	20	-10	-65	-15
PI 34:1; PI 16:0/18:1	835.5	241.1	20	-10	-65	-15
PI 34:2; PI 16:0/18:2 or 16:1/18:1	833.5	241.1	20	-10	-65	-15
PI 34:3; PI 16:0/18:3 or 16:1/18:2	831.5	241.1	20	-10	-65	-15
PI 35:1; PI 16:0/19:1 or 17:0/18:1 or 17:1/18:0	849.5	241.1	20	-10	-65	-15
PI 35:2e; PI 16:0e/20:2	847.5	241.1	20	-10	-65	-15
PI 35:3; PI 17:1/18:2	845.5	241.1	20	-10	-65	-15
PI 35:4; PI 15:0/20:4	843.5	241.1	20	-10	-65	-15
PI 36:0p; PI 16:0p/22:6	865.5	241.1	20	-10	-65	-15
PI 36:1; PI 18:0/18:1	863.5	241.1	20	-10	-65	-15
PI 36:2; PI 18:0/18:2 or 18:1/18:1	861.5	241.1	20	-10	-65	-15
PI 36:4; PI 16:0/20:4 or 16:1/20:3	857.5	241.1	20	-10	-65	-15
PI 36:5; PI 14:0/22:5 or 16:0/20:5 or 16:1/20:4	855.5	241.1	20	-10	-65	-15
PI 37:2; PI 18:1/19:1 or 18:2/19:0	875.5	241.1	20	-10	-65	-15
PI 37:3; PI 17:0/20:3 or 19:1/18:2	873.5	241.1	20	-10	-65	-15
PI 37:4; PI 17:0/20:4	871.5	241.1	20	-10	-65	-15
PI 37:5e; PI 16:0e/22:5 or 18:0e/20:5	869.5	241.1	20	-10	-65	-15
PI 37:6; PI 15:0/22:6	867.5	241.1	20	-10	-65	-15
PI 38:2; PI 16:0/22:2	889.5	241.1	20	-10	-65	-15
PI 38:3; PI 18:0/20:3 or 18:1/20:2	887.5	241.1	20	-10	-65	-15
PI 38:4; PI 18:0/20:4	885.5	241.1	20	-10	-65	-15
PI 38:5; PI 18:0/20:5	883.5	241.1	20	-10	-65	-15
PI 38:6; PI 16:0/22:6 or 18:2/20:4	881.5	241.1	20	-10	-65	-15
PI 38:7; PI 16:1/22:6 or 18:2/20:5	879.5	241.1	20	-10	-65	-15
PI 39:3; PI 19:0/20:3	901.5	241.1	20	-10	-65	-15
PI 39:6; PI 17:0/22:6	895.5	241.1	20	-10	-65	-15
PI 39:7; PI 17:1/22:6	893.5	241.1	20	-10	-65	-15
PI 40:1; PI 18:1/22:0	919.5	241.1	20	-10	-65	-15
PI 40:5; PI 18:0/22:5	911.5	241.1	20	-10	-65	-15
PI 40:6; PI 18:0/22:6	909.5	241.1	20	-10	-65	-15
PI 40:7; PI 18:1/22:6	907.5	241.1	20	-10	-65	-15
PI 41:6; PI 19:0/22:6	923.5	241.1	20	-10	-65	-15
lysoPG14:0	455.3	227	20	-10	-35	-15
lysoPG15:0	469.3	227	20	-10	-35	-15
lysoPG15:1	467.3	227	20	-10	-35	-15
lysoPG16:0	483.3	227	20	-10	-35	-15
lysoPG16:1	481.3	227	20	-10	-35	-15
lysoPG17:0	497.3	227	20	-10	-35	-15
lysoPG17:1	495.3	227	20	-10	-35	-15
lysoPG18:3	505.3	227	20	-10	-35	-15
lysoPG19:0	525.3	227	20	-10	-35	-15
lysoPG20:0	539.3	227	20	-10	-35	-15
lysoPG20:1	537.3	227	20	-10	-35	-15
lysoPG20:2	535.3	227	20	-10	-35	-15
lysoPG20:3	533.3	227	20	-10	-35	-15
lysoPG20:4	531.3	227	20	-10	-35	-15
lysoPG20:5	529.3	227	20	-10	-35	-15
lysoPG22:0	567.4	227	20	-10	-35	-15
lysoPG22:4	559.3	227	20	-10	-35	-15
lysoPG22:6	555.3	227	20	-10	-35	-15
PG31:0	707.5	227	20	-10	-35	-15
PG31:1	705.5	227	20	-10	-35	-15
PG33:0	735.5	227	20	-10	-35	-15
PG34:0	749.5	227	20	-10	-35	-15
PG34:2	745.5	227	20	-10	-35	-15
PG34:3	743.5	227	20	-10	-35	-15
PG34:4	741.5	227	20	-10	-35	-15
PG34:5	739.5	227	20	-10	-35	-15
PG35:1	761.5	227	20	-10	-35	-15
PG35:2	759.5	227	20	-10	-35	-15
PG35:3	757.5	227	20	-10	-35	-15
PG35:4	755.5	227	20	-10	-35	-15
PG35:5	753.5	227	20	-10	-35	-15
PG36:0	777.5	227	20	-10	-35	-15
PG36:2	773.5	227	20	-10	-35	-15
PG36:6	765.5	227	20	-10	-35	-15
PG37:1	789.5	227	20	-10	-35	-15
PG37:6	779.5	227	20	-10	-35	-15
PG38:6	793.5	227	20	-10	-35	-15
PG38:7	791.5	227	20	-10	-35	-15
PG39:7	805.5	227	20	-10	-35	-15
PG40:4	825.5	227	20	-10	-35	-15
PG40:6	821.5	227	20	-10	-35	-15
PG40:7	819.5	227	20	-10	-35	-15
PG40:8	817.5	227	20	-10	-35	-15
lysoPS15:1	480.3	393.3	20	-10	-25	-15
lysoPS18:0	524.3	437.3	20	-10	-25	-15
lysoPS18:1	522.3	435.3	20	-10	-25	-15
lysoPS18:2	520.3	433.3	20	-10	-25	-15
lysoPS20:0	552.3	465.3	20	-10	-25	-15
lysoPS20:1	550.3	463.3	20	-10	-25	-15
lysoPS20:3	546.3	459.3	20	-10	-25	-15
lysoPS20:4	544.3	457.3	20	-10	-25	-15
lysoPS22:0	580.4	493.4	20	-10	-25	-15
lysoPS22:4	572.4	485.4	20	-10	-25	-15
lysoPS22:6	568.4	481.4	20	-10	-25	-15
PS34:0	762.5	675.5	20	-10	-25	-15
PS34:1	760.5	673.5	20	-10	-25	-15
PS35:1	774.5	687.5	20	-10	-25	-15
PS35:4	768.5	681.5	20	-10	-25	-15
PS35:5	766.5	679.5	20	-10	-25	-15
PS36:0	790.5	703.5	20	-10	-25	-15
PS36:1	788.5	701.5	20	-10	-25	-15
PS36:2	786.5	699.5	20	-10	-25	-15
PS36:3	784.5	697.5	20	-10	-25	-15
PS36:4	782.5	695.5	20	-10	-25	-15
PS37:4	796.5	709.5	20	-10	-25	-15
PS38:1	816.5	729.5	20	-10	-25	-15
PS38:2	814.5	727.5	20	-10	-25	-15
PS38:3	812.5	725.5	20	-10	-25	-15
PS38:4	810.5	723.5	20	-10	-25	-15
PS38:5	808.5	721.5	20	-10	-25	-15
PS38:6	806.5	719.5	20	-10	-25	-15
PS39:7	818.5	731.5	20	-10	-25	-15
PS40:1	844.5	757.5	20	-10	-25	-15
PS40:4	838.5	751.5	20	-10	-25	-15
PS40:5	836.5	749.5	20	-10	-25	-15
PS40:6	834.5	747.5	20	-10	-25	-15
PS40:7	832.5	745.5	20	-10	-25	-15
C1P120	560.6	78.9	20	-10	-65	-15
C1P160	616.7	78.9	20	-10	-65	-15
C1P240	728.9	78.9	20	-10	-70	-15
DHC1P160	562.6	78.9	20	-10	-65	-15
DHC1P240	730.9	78.9	20	-10	-72	-15
lysoPA 20:4 (sn-1)	457.2	303.2	20	-10	-50	-15
PA 30:0; PA18:0/12:0	619.4	199.2	20	-10	-50	-15
PA 30:0; PA16:0/14:0	619.4	227.2	20	-10	-50	-15
PA 32:0; PA 16:0/16:0	647.4	153	20	-10	-50	-15
PA 32:1; PA 14:0/18:1 or 16:0/16:1	645.4	153	20	-10	-50	-15
PA 32:2; PA 14:0/18:2 or 16:1/16:1	643.4	153	20	-10	-50	-15
PA 34:1; PA 16:0/18:1	673.4	153	20	-10	-50	-15
PA 34:2; PA 16:0/18:2 or 16:1/18:1	671.4	153	20	-10	-50	-15
PA 35:5; PA 15:0/20:5	679.4	153	20	-10	-50	-15
PA 36:1; PA 18:0/18:1	701.4	153	20	-10	-50	-15
PA 36:2; PA 18:0/18:2 or 18:1/18:1	699.4	153	20	-10	-50	-15
PA 36:3; PA 16:0/20:3 or 18:0/18:3 or 18:1/18:2	697.4	153	20	-10	-50	-15
PA 36:4; PA 16:0/20:4 or 16:1/20:3	695.4	153	20	-10	-50	-15
PA 37:1; PA 18:0/19:1 or 19:0/18:1	715.4	153	20	-10	-50	-15
PA 38:2; PA 16:0/22:2	727.4	153	20	-10	-50	-15
PA 38:3; PA 18:0/20:3 or 18:1/20:2	725.4	153	20	-10	-50	-15
PA 38:4; PA 18:0/20:4	723.4	153	20	-10	-50	-15
PA 38:5; PA 18:0/20:5	721.4	153	20	-10	-50	-15
PA 38:6; PA 16:0/22:6 or 18:2/20:4	719.4	153	20	-10	-50	-15
PA 38:7; PA 16:1/22:6 or 18:2/20:5	717.4	153	20	-10	-50	-15
PA 39:3; PA 19:0/20:3	739.4	153	20	-10	-50	-15
PA 40:6; PA 18:0/22:6	747.4	153	20	-10	-50	-15
PA 41:6; PA 19:0/22:6	761.4	153	20	-10	-50	-15

## Sheet: Table S2 data
Table S2. The detailed metabolite profiles and clinical information for each individual participant.
	Trimethylamine-N-Oxide	3-Oxopropanoate	Alanine	Creatinine	Phosphoethanolamine	Taurine	Glycerol	(S)-Methylmalonate semialdehyde	Dimethylglycine	Betaine	3-Hydroxyisovalerate	Serine	Choline	Methionine	(R)-Mevalonate	4-Methyl-2-oxopentanoate	Proline	Ornithine	Arginine	Argininosuccinate	ADMA/SDMA	Valine	Threonine	Asparagine	Aspartate	Niacinamide	Glutamine	Glutamate	Lysine	3-Methyl-2-oxobutanoic acid	Carnitine	Glucose	GABA	Cis/transhydroxyproline	Leucine	Isoleucine	Acetylcholine	Creatine	Histamine	Cytosine	(S)-3-Methyl-2-oxopentanoic acid	3-Aminoisobutanoate	α-glycerophosphocholine	Cystamine	Histidine	2'-Deoxycytidine	(R)-5-Phosphomevalonate	Citrulline	N-Carbomoyl-β-Alanine
Ctrl-1	26345	816540	3300400	117200000	287400	2772200	12110000	2223900	34471000	912980000	39116000	7308000	192840000	92334000	615830	390480	1338500000	11071000	71152000	254850	13547000	442270000	33698000	13983000	5630300	2425100	614950000	141260000	642160000	2771500	284620000	16491000	6075400	1895800000	1885400000	1854400000	36827000	171780000	4639800	5026000	34905000	252660	111030000	43417	62604000	182040	695450	96437000	89570000
Ctrl-2	40460	702430	5783800	88175000	351480	3347200	11430000	2453800	47726000	815060000	35247000	5600200	247050000	76284000	521200	461510	1130900000	10411000	61547000	248950	15842000	467840000	35738000	5893900	2726800	1950300	426880000	94564000	419120000	3650700	395060000	17045000	6908400	1506100000	1531300000	1486000000	35532000	698950000	711950	599980	44932000	301610	127120000	68294	57354000	394310	501960	106210000	96093000
Ctrl-3	34541	587600	1326400	88356000	207360	2902800	9801400	2830700	31807000	574990000	22222000	9209700	199390000	55711000	318300	339670	1073900000	10581000	35473000	397590	11003000	373670000	40630000	11908000	2533500	2717000	435780000	86641000	514720000	3803500	414750000	20799000	7191600	1578100000	1623600000	1478700000	30615000	409410000	513410	400080	38442000	255790	188870000	73412	66534000	340590	742850	68372000	89718000
Ctrl-4	176730	747410	3694000	112930000	212930	1632100	9010900	2717500	54597000	626330000	24721000	8274500	254810000	52096000	357210	343610	1258800000	9309700	37431000	364860	10284000	732610000	31343000	5476800	1703400	1058600	480040000	92675000	450030000	4346900	257460000	12488000	8063000	1830000000	1746000000	1736700000	38001000	241080000	316470	313460	50041000	302080	158660000	107280	50632000	433300	725370	82416000	95899000
Ctrl-5	50588	848720	4785600	78110000	345080	2308800	6726800	3020300	41664000	625070000	24043000	11442000	182820000	67061000	401590	306490	1343100000	18491000	37174000	252370	9387700	500040000	86689000	13459000	4208800	1207700	688940000	197620000	690770000	4275700	279020000	12303000	8541500	1726200000	1714600000	1619600000	33207000	359070000	147280	154350	43620000	211610	119160000	41257	56195000	354640	611570	82098000	104800000
Ctrl-6	5690	595000	2451900	99334000	397250	2735100	7243500	1940700	45911000	819270000	33723000	4529600	223670000	85909000	413180	295100	1376300000	11875000	54001000	204970	11201000	495530000	24337000	9078400	4443000	1782200	642310000	159960000	519190000	4945600	288840000	12792000	6202600	1474400000	1466300000	1435300000	23311000	250660000	235030	248580	45803000	268500	160100000	89235	71609000	168650	414160	67604000	106980000
Ctrl-7	48428	671900	4494100	96375000	1546900	4458500	10379000	2583600	63758000	725330000	28761000	9320300	266330000	97930000	459050	430840	1228800000	12895000	41446000	315010	11237000	555150000	66102000	12437000	5219000	3996800	716460000	216070000	590010000	4739100	336750000	13299000	8237000	1862200000	1877300000	1797800000	31379000	168310000	502800	332160	48712000	324350	154130000	98628	67069000	155110	370010	88120000	110400000
Ctrl-8	23215	613920	2379000	64811000	1134000	4668800	8304700	1863400	26029000	439580000	16754000	7888000	141000000	72182000	419490	374550	1504000000	11142000	37967000	170240	9105000	331690000	21950000	7329300	7705100	2832900	582860000	196830000	451210000	4450800	310720000	12919000	6479300	1611300000	1608300000	1606200000	25090000	367980000	229500	255870	49012000	172170	120940000	117920	60468000	136670	379350	79551000	103690000
Ctrl-9	50873	581100	3572600	136550000	536040	4164600	11877000	2369000	32709000	500210000	18428000	8511700	176710000	53659000	398210	419790	1006100000	9842700	51029000	388970	10925000	303240000	38149000	10375000	3111200	1723300	490180000	135140000	523100000	4678800	401600000	18352000	5825400	1513600000	1528200000	1511700000	35214000	359160000	247530	225510	48068000	258580	76354000	113260	77438000	137930	314130	91715000	69806000
Ctrl-10	98914	504160	3621900	91034000	304310	3470600	8316700	2572200	39861000	791070000	31675000	4510600	189260000	53351000	524680	312130	1052600000	9905100	35361000	296820	13768000	460530000	32999000	11439000	2148500	884740	516190000	142950000	520220000	4642000	481690000	22948000	5554800	1470800000	1462300000	1412900000	37696000	447950000	511860	541090	57301000	227390	135540000	159470	66008000	198930	483650	51523000	101860000
Ctrl-11	11380	436580	844170	75486000	204890	2348000	5729600	1954700	23202000	522120000	19199000	2950300	171560000	85111000	437860	339330	1131600000	7127900	51202000	349170	12644000	227470000	12828000	6356500	1499400	1909100	413090000	75465000	368710000	4529300	390650000	17241000	4844400	1369900000	1398700000	1400500000	30680000	268400000	350920	330150	35026000	191810	168520000	136360	64001000	98679	232440	60545000	68242000
Ctrl-12	6941.8	361090	636110	113680000	296420	2920700	5793200	1723600	26100000	534150000	20059000	4669100	164730000	94906000	416670	390600	1000800000	7196200	52490000	383670	16969000	159570000	19626000	7875500	2133800	1538500	402910000	88205000	410430000	4383300	359620000	15660000	4304500	1305600000	1257600000	1230700000	50254000	227120000	387680	451210	23766000	184120	187830000	68626	71756000	113000	284580	67925000	61209000
Ctrl-13	1707	390350	784580	66886000	205390	2052500	5964100	1457400	42420000	556150000	22719000	2147300	227020000	77106000	322660	406980	1157600000	5404700	34240000	303150	14848000	217570000	6925800	3039200	1303700	1637600	285940000	70829000	235540000	4850900	339670000	14351000	3720600	1416600000	1425200000	1416200000	33211000	231560000	548170	491630	54942000	273440	158920000	331160	61812000	98437	268130	17229000	55669000
Ctrl-14	2958.8	355650	1611600	71289000	144380	1739900	5873600	1627600	38199000	688410000	29001000	2874100	196280000	95677000	388250	405170	1056000000	9668500	56435000	234000	12733000	171710000	13244000	6121200	1844600	904070	386790000	91023000	356520000	4132600	330080000	13649000	4099800	1280600000	1249900000	1236100000	43001000	388030000	352100	341240	36299000	224370	106320000	157670	63922000	106740	244180	50255000	60707000
Ctrl-15	8535	387670	1141200	67809000	274950	3141700	8070500	1480000	21604000	556980000	21740000	4575900	166470000	52632000	358490	361700	877900000	8084500	54497000	410550	10722000	165720000	17336000	7983500	1517300	715090	357520000	76418000	336840000	4692700	408140000	17395000	4373600	1070000000	1066600000	1053900000	21676000	341170000	2468100	1802600	13200000	188840	136570000	161790	69051000	107990	288860	37576000	72542000
Ctrl-16	24355	234850	1731900	89565000	318540	3467500	2950800	1538800	29668000	615010000	23884000	2260200	180610000	64151000	330110	464460	1031200000	6632700	26790000	365910	12809000	245630000	23619000	5245700	1371200	1414400	368530000	101430000	245470000	3752600	290790000	12319000	3103500	1151300000	1120700000	1109000000	32476000	467840000	506120	377730	28097000	199940	172870000	123680	51332000	105770	119950	29499000	47931000
Ctrl-17	9104	263200	1003000	118490000	292910	3464900	6038100	1360000	27028000	500570000	20028000	2472700	184490000	58323000	364710	401200	831300000	5911800	47811000	343020	12296000	179890000	12236000	9144700	1265300	805450	401020000	103090000	405130000	4525700	346430000	15931000	3642400	1354800000	1329100000	1252300000	36486000	275120000	569330	502390	26639000	195110	144010000	705590	68042000	140770	346900	51833000	57105000
Ctrl-18	6600.4	260700	2238400	67421000	160850	2415200	4038700	1687200	31543000	507770000	20045000	1250700	233470000	49921000	266020	536120	947840000	3259800	34420000	420720	12285000	352730000	7446100	4059700	1061100	804100	203060000	54009000	127730000	4011700	354560000	14896000	3275900	1531300000	1561200000	1543000000	34248000	491880000	408780	462580	21836000	236840	197480000	294790	58477000	85407	291570	38816000	48213000
Ctrl-19	20484	342420	1510800	83197000	861870	5146100	3943900	1807300	22072000	555730000	20866000	5489000	171830000	57520000	381570	505500	970590000	7019600	63016000	309040	12030000	181010000	27037000	7518500	2602500	1955900	418340000	118820000	425640000	4501500	341710000	15475000	3420300	1115900000	1107200000	1043300000	33450000	371930000	531900	484030	13966000	185430	181970000	225060	66534000	114140	269440	56045000	79630000
Ctrl-20	14111	192570	787330	94243000	512650	4967300	2657100	1348400	29431000	550450000	22937000	4792300	181610000	92693000	341660	450990	900680000	7138100	60454000	388850	12056000	219840000	25806000	7428000	3348000	2192400	563310000	115140000	483020000	4472000	359590000	16146000	2637300	1484000000	1441200000	1429200000	31616000	257960000	470960	379950	19883000	181330	184940000	125490	74477000	66118	158250	69720000	58110000
Ctrl-21	52523	230870	1697300	62305000	310590	3629900	3167500	1291100	28425000	622470000	26846000	7193000	137860000	86137000	478910	422420	1075600000	5897700	62369000	336700	11515000	364210000	28334000	9382100	2620300	1385800	465880000	79746000	356280000	5078300	247260000	10705000	2881800	1240000000	1181600000	1130200000	24831000	496220000	329090	307830	35010000	173180	107410000	216510	66974000	86033	258790	54404000	67297000
Ctrl-22	20598	282710	971520	83398000	504190	4093800	2785600	1309000	38616000	548860000	20955000	3318900	253500000	73756000	261510	419170	1019500000	5897600	68836000	353210	11808000	164500000	7375500	3689800	1836400	1972800	363480000	126260000	413840000	4769700	276560000	11759000	3528500	831410000	943430000	885980000	22109000	296050000	337660	365060	18616000	294340	106510000	119180	53399000	111010	236080	80222000	48300000
Ctrl-23	7795.3	220170	1613800	57364000	326010	3442500	2005500	1400600	20161000	592690000	27266000	1310100	131840000	49061000	204760	442790	898030000	5646100	47404000	279090	10713000	163350000	12942000	3517000	1719200	1701300	299070000	103350000	301810000	3988200	387970000	15835000	2899500	915250000	902650000	888230000	32454000	438890000	440870	392790	21304000	128800	123930000	204050	58708000	87342	164960	46579000	50427000
Ctrl-24	8535	194100	1172500	61244000	310910	3008400	2575200	1162500	21288000	555000000	21779000	1560500	118290000	55649000	253550	525190	830190000	5266000	44750000	196040	11823000	91678000	6986400	2587200	1841100	1684400	318280000	76588000	267410000	3777000	352600000	16133000	2358600	729330000	768230000	719350000	30033000	319020000	7632500	6403400	16446000	131290	113360000	282120	58275000	112150	95763	45589000	47239000
Ctrl-25	16387	175320	1439200	76290000	261780	2632300	2088500	1135400	16724000	577670000	22708000	846260	131000000	46211000	244400	530870	839970000	5271700	54426000	347720	12145000	84194000	6776500	3262500	740600	726290	305710000	55480000	312080000	3872000	359770000	16046000	2261900	736220000	771470000	773070000	36655000	331650000	400860	393820	16306000	133570	175010000	226360	62316000	101850	234090	42341000	49429000
Ctrl-26	2617.4	123200	573000	72609000	302250	2728800	1128300	780450	23951000	516520000	20916000	2045900	167510000	93739000	310440	607580	1137500000	6222500	50931000	296540	8283600	193010000	12677000	4242700	1802100	623820	293890000	94720000	294060000	4153600	217420000	9694600	1753600	1077800000	1174800000	1113200000	12078000	161340000	396450	329860	13548000	184000	153050000	134710	45070000	85066	177130	57765000	46941000
Ctrl-27	1934.6	222730	739320	94595000	296080	3106000	1680600	1157600	16787000	515200000	23228000	1789700	116440000	68881000	219510	557120	867870000	5436600	27540000	259840	11194000	126600000	14497000	6828900	1457300	719220	331590000	70342000	283970000	4100900	290390000	12679000	2465100	819020000	835410000	820340000	35928000	250670000	308460	261650	12463000	102490	175030000	97543	51536000	75279	175430	51657000	64942000
Ctrl-28	3983	188580	1523000	89320000	315160	2808100	3351100	1475000	19808000	575880000	23050000	4130400	121020000	73622000	182790	599920	1001200000	5162100	57494000	459170	8562200	117510000	18294000	4932600	1473700	1792700	352000000	101360000	303430000	4760800	361410000	15760000	2809100	1003500000	999770000	901800000	32961000	419200000	1398200	1500400	15459000	138120	147050000	277040	58038000	86886	259070	31449000	42182000
Ctrl-29	4210.6	159610	937960	72250000	236180	2861700	2169700	1247300	21275000	478600000	21736000	3741200	127110000	65291000	254170	539880	966450000	5132500	35952000	266260	12587000	115040000	11305000	7345800	1975600	2001200	298090000	78870000	237700000	4212900	325280000	14854000	2046800	967650000	964060000	888290000	43968000	285370000	3426400	3309100	11813000	114510	169330000	221520	55554000	94966	189510	36716000	50745000
Ctrl-30	16615	172870	1422400	86604000	228080	1899100	2420100	1262000	20451000	736070000	32017000	1741300	124970000	63323000	287750	528390	1010700000	5160800	32852000	261550	11489000	128160000	10610000	3648900	1640500	826740	299300000	68228000	279660000	4376100	316870000	14582000	2314100	928570000	932600000	877820000	35152000	387180000	2829900	2666000	13246000	120250	136920000	570110	53376000	85919	124780	45463000	48399000
CRC-1	18891	342850	5757200	119710000	252830	4099500	3463500	1084400	43936000	562150000	21845000	36818000	192770000	55611000	371300	350210	889510000	18150000	67470000	252300	7595600	495190000	55627000	15478000	2796700	5948900	735240000	191320000	725710000	542640	253400000	11201000	2054600	1629800000	1588400000	1596400000	35412000	313560000	312040	319260	1960700	226740	218920000	91051	84498000	296080	566700	116560000	46681000
CRC-2	11380	730270	2946400	103440000	554090	2489900	10555000	2308600	36718000	545440000	21456000	11839000	186140000	95640000	341660	644160	1338500000	11463000	32093000	170640	7406100	610010000	72159000	11418000	3551000	2966100	568560000	155300000	454600000	4501700	185520000	9776200	8358400	1966400000	1916900000	1831300000	16423000	209260000	161070	133100	76598000	223970	216580000	62321	57540000	250210	648790	75180000	119430000
CRC-3	22079	259970	6387500	87466000	208240	2975000	1939100	638540	28599000	512310000	19399000	12921000	168120000	78146000	310490	346440	1292900000	6796500	64872000	228850	8347200	317750000	47993000	10996000	2377000	2780800	534730000	116390000	538280000	619560	213060000	9790700	2132300	1629700000	1585500000	1494200000	17267000	253080000	174180	164480	2502500	201880	243730000	46435	60251000	103220	190760	59544000	38302000
CRC-4	17582	681170	3403000	68181000	476570	2815700	8373400	1804500	41840000	677470000	24394000	6061800	196240000	48267000	307220	509230	1203500000	12466000	75251000	161880	5140300	502110000	36858000	10029000	3273100	3479400	609430000	173240000	534940000	3804100	248500000	11866000	7052800	1926500000	1874900000	1843300000	15215000	256700000	333650	281360	75153000	251180	168590000	51331	45631000	276550	507600	66773000	83009000
CRC-5	216830	541770	5240800	76890000	988690	5028900	11248000	1720500	43522000	874450000	36501000	7632200	218850000	65901000	294510	360550	1494700000	7059000	46427000	293670	8188900	372450000	46656000	8855900	4539500	2840900	585670000	272250000	531070000	4440100	227230000	11023000	5679000	1607200000	1624200000	1592400000	22940000	251750000	398710	360980	87325000	287890	219070000	86272	46749000	222600	501030	68938000	92867000
CRC-6	65612	659110	3326900	91998000	533090	3975600	12864000	2306100	32481000	497120000	18947000	11610000	188680000	70685000	356830	269620	1240200000	10232000	47039000	454060	10992000	498570000	44858000	11335000	4607900	1712600	539300000	148350000	469440000	4439200	251520000	10095000	7201900	1367600000	1330700000	1364700000	28908000	257010000	678640	267070	82057000	281420	214040000	69086	56508000	166560	376490	119790000	104290000
CRC-7	18777	597760	1499300	82243000	250810	1989800	13666000	2364400	40682000	450200000	16453000	3513300	142120000	80067000	363630	293350	989080000	8606400	46867000	186590	11880000	421520000	21890000	4007300	1912600	1886000	527910000	132480000	459700000	4734700	263980000	12396000	7247700	1512500000	1453300000	1377400000	35724000	255780000	397980	313400	88421000	209670	167780000	43874	56062000	194270	409970	58702000	118330000
CRC-8	180190	546070	3041900	105970000	305130	3217500	11676000	2378400	39019000	744420000	30377000	8307000	226970000	68306000	247980	286640	1102800000	12449000	30007000	229290	10890000	246940000	52320000	10552000	2108900	1537800	531210000	132470000	501290000	3610600	289120000	12993000	6593700	1451900000	1443000000	1384700000	29838000	223990000	248120	217640	28661000	290650	236870000	65221	73920000	187890	386570	78999000	79042000
CRC-9	9672.9	565980	3257100	43158000	443720	2228000	12430000	2595900	35065000	406000000	15041000	9186900	214580000	103480000	236980	460240	1345700000	10236000	55233000	308120	10337000	256440000	52789000	9859500	2569000	3404200	649610000	119370000	564460000	4379400	164200000	7590100	6912900	1206600000	1188400000	1125200000	12575000	270120000	248510	261760	82302000	264910	164120000	44785	26672000	214640	543320	57341000	99391000
CRC-10	21567	651520	3110600	72461000	379800	2364900	8370500	2737400	28828000	597320000	21992000	3038800	167320000	73162000	352930	408870	1171200000	12047000	43100000	206450	11009000	428160000	44974000	10534000	2072900	1490000	483510000	114640000	460960000	5067100	283900000	13131000	7685600	1518700000	1474700000	1483400000	27541000	285160000	196830	227780	59602000	222890	168460000	57196	53919000	207580	512580	87073000	109260000
CRC-11	138070	477410	1953300	98744000	387290	4491500	7914300	2121800	66058000	648370000	26066000	5023000	147240000	44931000	386640	469030	982760000	7288600	61204000	259000	12752000	333240000	13827000	7471200	2546800	829710	558090000	128220000	567500000	4942500	275370000	12494000	5649400	1311800000	1317900000	1298700000	49840000	260590000	1632700	1499600	46204000	195280	146090000	68171	46662000	167460	401300	79372000	87231000
CRC-12	42450	265200	2396600	153280000	149850	4442600	2829900	1397800	27037000	360570000	14019000	8151500	160990000	59496000	326160	414390	1047100000	11712000	60475000	417430	11830000	264730000	62827000	12835000	1826000	2696300	539750000	118850000	497270000	827740	327930000	14558000	2232600	1505000000	1443500000	1402400000	33219000	305790000	502650	584590	1714200	196860	203320000	83197	75437000	155170	188030	80839000	48492000
CRC-13	33175	429420	1558500	141860000	757030	7464500	8545600	1742500	37578000	421760000	15703000	14678000	274370000	71797000	226950	690360	979990000	7282700	51364000	251780	10690000	392430000	40593000	20818000	3123700	4536400	699540000	170640000	620410000	4634600	315380000	13675000	5555100	1721800000	1664400000	1570100000	44605000	307030000	350100	349320	28739000	299350	210470000	66238	58625000	192900	341060	20316000	74651000
CRC-14	212900	211140	1135000	125080000	190470	4223600	3357600	1132900	73386000	933920000	37800000	13336000	240180000	66328000	383050	517020	1267500000	11192000	84544000	340320	12434000	329200000	21196000	9070300	1811800	2200200	609370000	130500000	606460000	798640	302290000	12993000	2136800	1684000000	1689400000	1583700000	33656000	410990000	642490	565910	2186200	241340	189170000	174390	62386000	154940	562370	114170000	46270000
CRC-15	10356	420880	1400900	69061000	163850	2275800	6061800	1617600	38404000	404760000	15173000	2448500	217100000	68372000	279780	636820	1278600000	9108300	38565000	278290	13208000	324430000	21307000	6422700	1821800	2088900	375210000	104420000	347580000	4790700	249630000	10620000	5945600	1594400000	1562700000	1475800000	14206000	401660000	504410	437630	46085000	255290	220620000	127770	61046000	151130	379190	60049000	75480000
CRC-16	50190	338280	1503000	87978000	319000	3350600	9745200	1688500	45404000	762410000	30439000	6696400	275100000	69953000	268130	375850	1331000000	10443000	50917000	304620	11883000	210290000	15687000	10283000	1558700	1958100	359320000	125370000	313510000	4477000	324330000	12975000	4625900	1423000000	1367400000	1328200000	30821000	439710000	581540	562900	59897000	339920	211300000	64477	48038000	109930	308550	48559000	74362000
CRC-17	16842	471690	1208200	74876000	141600	2424500	9884700	1995300	33930000	653910000	27094000	4145100	215110000	112760000	249330	396630	1343400000	8002000	48460000	335340	11480000	236630000	14253000	4809300	1854400	318200	430050000	87846000	356890000	4694900	321730000	14034000	4928800	1272500000	1311800000	1207700000	36077000	369100000	218730	220780	56509000	257790	144320000	73640	57152000	161760	356750	53278000	35606000
CRC-18	53834	223230	2566800	150200000	175760	3261700	907490	1131600	54867000	772070000	31695000	11373000	261550000	46808000	227880	369220	1058100000	8294800	119800000	683570	13480000	220230000	28849000	13271000	2998800	5653700	551120000	278050000	543910000	159520	386470000	17549000	711420	1443900000	1317800000	1313200000	50416000	265860000	791580	744340	4312300	309190	235170000	158850	79909000	143500	427780	100010000	18057000
CRC-19	3641.6	195200	2711800	140850000	413290	4744000	1609900	1262900	39493000	298570000	11291000	14093000	297400000	78777000	312440	615190	1343200000	9674400	28304000	207170	9634800	232910000	58352000	11689000	3048100	7753700	625680000	220910000	581250000	663580	236290000	9652400	1751700	1965600000	1967600000	1893000000	22159000	343180000	430300	393360	3355800	313990	165750000	118150	89839000	155510	424920	95338000	34722000
CRC-20	48709	359110	690930	78129000	412630	3971900	7648900	1485200	29650000	652820000	24833000	4151500	201220000	49137000	418090	625240	1207500000	8115500	31096000	182010	8958300	233960000	15569000	8105700	2770800	569430	444680000	170960000	431970000	5237200	286370000	12441000	4225600	1460100000	1417700000	1321200000	24869000	235630000	270680	311120	81456000	241750	239540000	32321	55326000	175480	293460	60538000	62463000
CRC-21	38922	324840	498490	91166000	300380	4798300	5325700	1455000	49478000	838050000	34711000	4486700	269970000	78970000	390550	490090	796660000	7787800	69306000	470980	14887000	136830000	23359000	9665400	2306300	2356000	368340000	93036000	366260000	4104100	353030000	14809000	4107400	1037600000	1009400000	994060000	48783000	174950000	800990	777810	10567000	304750	176880000	123270	55120000	127110	394080	96490000	81863000
CRC-22	27257	291040	1315800	114800000	724400	5621000	4151800	1818400	28594000	521270000	19672000	3443800	185790000	83506000	218630	436360	1022000000	7059400	28238000	234060	12340000	224900000	20300000	9016900	2237100	1585200	354390000	132820000	293840000	4814300	384710000	17915000	3759100	1433600000	1368600000	1336800000	49637000	261950000	373870	301310	41110000	216850	175150000	95150	66785000	124840	311330	59948000	73444000
CRC-23	14623	310840	546660	104540000	450570	4658500	3588300	1807500	28058000	642960000	26891000	2824000	146920000	48406000	237450	350070	1264300000	7517500	44595000	311170	14389000	173470000	28072000	5743400	2095300	462110	410710000	131780000	372300000	3986000	385510000	16118000	3688500	1035800000	1026100000	1013800000	54807000	120950000	270840	255410	43709000	180990	131010000	107900	61465000	112780	275070	86953000	64664000
CRC-24	3300.2	123600	1193000	129100000	596750	5382700	888910	973930	27216000	508480000	20799000	10504000	178400000	63325000	218100	472890	1305000000	12790000	38492000	414940	8929200	92445000	30754000	11722000	2327100	3822800	556200000	188020000	463830000	292050	322030000	13749000	889740	1528300000	1542300000	1481500000	41373000	285370000	456040	442090	2314800	183200	220090000	43474	87508000	95592	391400	92481000	25136000
CRC-25	17639	120240	1347400	145570000	192120	3492300	757840	858160	47221000	785050000	34016000	9485500	268620000	72969000	361590	705910	1218000000	12443000	41710000	254330	10510000	183540000	24295000	12562000	2630100	752300	418650000	178580000	415630000	344220	315430000	13217000	970730	1450800000	1451900000	1402800000	25375000	258550000	487710	415350	2651700	314760	190120000	139560	71434000	151470	440800	68216000	23548000
CRC-26	27995	68906	690630	103630000	218150	3235100	256340	629050	28786000	566040000	22975000	8422300	196200000	63798000	218650	690550	1302300000	8054900	31799000	262310	10808000	145610000	17712000	8993700	2933400	2553200	540350000	249890000	533280000	356790	207410000	9394400	707130	1409500000	1391300000	1334000000	19127000	232280000	285200	265200	3133400	237360	191320000	91789	69598000	49391	312550	81921000	17732000
CRC-27	46433	242660	1687100	96650000	727760	5933500	2369300	1443200	36145000	576900000	22944000	6411900	201440000	54492000	380670	486680	1303500000	13037000	37118000	252950	12800000	276860000	23162000	10587000	2802000	800780	524390000	288820000	452690000	3905100	339110000	15339000	3087200	1593900000	1511200000	1522700000	26189000	486690000	524010	495010	11770000	278780	231520000	209640	71820000	125810	315040	116640000	59986000
CRC-28	66013	310680	2533000	109120000	1592900	10678000	3903300	1801100	34747000	427480000	16403000	5680400	212200000	64735000	210980	272480	1197400000	13042000	72216000	382920	13636000	169320000	44633000	10970000	4142000	2939900	527830000	330030000	531480000	4171500	322370000	14458000	3760100	1591300000	1565300000	1494600000	25838000	554620000	517180	421250	12895000	229210	221100000	147980	64751000	106690	303320	114560000	70490000
CRC-29	65387	302660	2622200	138360000	244900	3546900	1816900	1671200	32100000	661520000	25690000	8419600	228590000	60802000	267100	393750	1193700000	8489600	90317000	530060	12042000	169320000	34439000	14056000	2950400	1775800	450250000	134910000	424290000	4291700	366290000	14993000	3870900	1442200000	1426500000	1417500000	43987000	487100000	364660	311800	5722700	277650	221020000	148300	87923000	143330	255160	61765000	11092000
CRC-30	6031.4	164960	1376100	64395000	866540	6304700	2624600	1227600	29654000	514070000	21217000	5652200	168710000	72578000	212320	485500	1097300000	4318300	42402000	184350	7549400	168180000	23034000	7860000	2401900	2804200	508370000	136860000	345910000	4416800	229700000	10353000	2398500	1269600000	1332900000	1215700000	15361000	411300000	209950	215040	14282000	171540	140900000	80525	46562000	88309	314170	39337000	47313000
CRC-31	11266	233200	2382400	72773000	268380	3413900	2450000	1354600	27750000	407390000	15260000	2203000	151300000	52026000	246650	534700	805080000	4953600	59128000	335430	11606000	104240000	8032800	4041200	1357100	2413100	292340000	78181000	300340000	3724200	333310000	13467000	2500100	901950000	902090000	826890000	34825000	560030000	673470	620090	15618000	195380	164510000	380950	39402000	94056	248950	44823000	47390000
CRC-32	6771.1	190210	954180	112070000	786770	4826700	3340600	1396900	43571000	659220000	23846000	6756800	196720000	82685000	259010	474990	947580000	10507000	13865000	213500	13159000	223650000	28766000	9000500	2753000	1551500	409280000	170580000	372390000	3836900	308390000	12901000	2864900	1534100000	1533400000	1471500000	42479000	190680000	565140	495460	15554000	200970	132870000	612930	56433000	111070	111590	90120000	47157000
CRC-33	2845	197580	3020800	91731000	865040	5473700	2878000	1463100	29634000	511220000	21200000	2575700	190960000	56501000	183520	499980	979430000	7576100	30285000	316850	11224000	154390000	21366000	8567400	1879400	2212000	363720000	169310000	271060000	3839200	342330000	14846000	2759000	1094400000	1140400000	1025100000	41389000	427050000	379690	419350	31222000	205180	149700000	101190	59386000	86053	202520	56374000	50604000
CRC-34	442400	218700	1339700	133690000	309270	5074600	2848300	1187400	40894000	563240000	22628000	4182000	166100000	48134000	278690	531180	956810000	6691200	37785000	380390	18388000	108400000	11581000	3091700	1540700	377700	337100000	88531000	306680000	3821000	259020000	11478000	2871100	966140000	970020000	903810000	40991000	388660000	588450	728140	27809000	185080	181730000	254690	49031000	84440	203840	52094000	54606000
CRC-35	21453	144590	1824500	65514000	312980	3514600	1896400	976810	22956000	498830000	21342000	1129200	182770000	70186000	208210	490070	1013900000	5729200	35383000	356510	12544000	143150000	14198000	4958800	1134600	796160	324770000	108620000	239360000	3328700	285590000	11728000	1823700	1208500000	1237800000	1217400000	39803000	506500000	332390	314320	32552000	166300	152320000	186230	62407000	116080	129620	73373000	46497000
CRC-36	5917.6	69197	1774200	114700000	92023	2923000	826710	896680	20559000	558140000	21644000	5233200	141300000	54180000	148070	427490	775960000	5566500	51796000	546220	7428700	119120000	15326000	6626600	1111200	2298700	340460000	59303000	289940000	363630	333870000	13796000	904920	1048600000	982020000	930270000	30447000	497650000	551190	436480	605790	148940	172860000	113390	71741000	48137	253100	36905000	28223000
CRC-37	22077	60143	1631100	55934000	380560	4463800	945230	731570	19688000	341680000	13124000	1662800	149580000	47349000	244190	490080	887130000	4230800	31841000	158460	9485600	144360000	8948100	2950100	2138000	465420	301660000	158360000	287420000	2691200	227140000	9586000	1184000	824170000	800800000	806160000	20035000	458880000	255040	261560	28411000	169770	84029000	137270	41228000	66687	174190	62141000	25127000
CRC-38	49965	227630	777390	94350000	325150	4308300	3249000	1244000	24037000	397560000	15232000	1923900	149900000	42415000	302050	386070	1111600000	10206000	86073000	440880	13891000	107210000	22080000	5123900	2112200	1993000	424120000	142820000	345830000	3980700	345930000	14894000	2811300	889730000	923160000	945060000	54327000	194910000	615040	673990	7857600	167250	278350000	113830	48799000	85350	55762	79252000	61482000
CRC-39	30840	52291	1965700	98759000	161540	3290900	345820	659010	18450000	388880000	14354000	3289100	163720000	46579000	187610	483030	670250000	4989800	58434000	396870	13430000	113410000	14010000	7642800	1121400	5121800	303920000	80560000	266470000	252530	253030000	10577000	564380	1024700000	982030000	904360000	27219000	487900000	591450	559850	1633500	178760	222270000	129940	55316000	103220	252200	45774000	19556000
CRC-40	18322	237710	1923800	106570000	638440	5151200	3827000	1394200	35789000	440720000	17266000	7079200	195360000	65536000	276030	669500	1089800000	6142800	29362000	277380	8762100	224640000	23447000	6453100	3047700	2976800	663900000	236460000	494340000	4734000	225600000	9356700	3447400	1223900000	1209400000	1141200000	18883000	312510000	271360	255050	14921000	204330	202580000	69652	56970000	59233	129460	56084000	64260000
CRC-41	7681.5	97135	1948500	64295000	249950	3930400	1521800	815410	20752000	415390000	15622000	1649800	87315000	38253000	152160	476760	748970000	4683500	43066000	317010	10743000	114870000	9416700	5841800	1211300	1046400	345620000	63739000	246190000	3985900	306860000	12663000	1923900	736590000	713200000	656440000	41999000	477570000	310190	299190	6145200	102040	197830000	69254	49305000	80286	213720	60841000	40031000
CRC-42	32777	64695	1546200	109730000	338180	4975300	242350	607330	22035000	363700000	13060000	5263900	155270000	48156000	207030	468060	778580000	6913400	34611000	338870	10340000	107170000	15881000	8587000	1360800	3387200	398090000	125020000	344980000	153430	283510000	11794000	421690	976510000	970610000	949500000	37489000	471130000	310160	345260	2280400	160830	219630000	147800	70919000	89049	175140	70112000	13362000
CRC-43	97996	52576	2332500	134340000	130270	4342500	253280	757560	25470000	422560000	17453000	2340300	181660000	128490000	297150	763970	877320000	7498000	54867000	398670	11360000	140160000	25719000	7857000	1258900	385300	393250000	82337000	355680000	457480	251090000	10511000	726290	1255700000	1243700000	1126200000	27085000	589200000	1395800	1057100	462900	191060	203250000	216170	75230000	118350	182310	68587000	31739000
CRC-44	16842	11830	1357800	92575000	203370	3690700	29645	478540	20683000	369840000	13804000	1581000	144130000	23076000	250590	632410	1073900000	5660900	33110000	234690	9477500	94266000	10889000	6983100	2824000	944330	401690000	208390000	347560000	102720	249010000	10937000	195360	941220000	957700000	888240000	15530000	397710000	447620	386180	2215000	137320	216810000	122750	55516000	100770	177430	96124000	6876600
CRC-45	59465	18891	352780	113000000	249180	3623200	77671	429430	32397000	683850000	29119000	2463700	168760000	41387000	221890	672390	743590000	4347800	44523000	241640	9904200	94819000	8878100	7546100	1409000	1230600	366350000	136870000	281090000	195210	228710000	10546000	306130	660250000	685870000	679290000	29126000	132150000	431480	475450	736480	196510	196630000	100390	45558000	47796	168140	48073000	15812000
CRC-46	8421.2	92579	460080	85646000	318060	4800100	1779700	763220	19331000	442710000	17811000	2004300	106390000	63033000	234730	680260	1196800000	5053800	31539000	374880	9563700	133450000	6661200	3313000	1413500	1940100	272960000	111920000	284160000	4250100	220900000	9701200	1510400	1056300000	1003700000	1025100000	15216000	176670000	841670	689230	7856500	124410	280140000	232460	46408000	105040	109650	55789000	37916000
CRC-47	20143	52064	773660	86484000	247870	3528900	525910	645680	22612000	741680000	28886000	1132600	143960000	75378000	189450	550510	959310000	4828400	91054000	590480	12684000	85605000	8853800	4364600	1300800	2056500	405980000	91478000	366230000	2932200	237880000	9500100	1048800	931050000	955510000	837450000	33047000	262140000	627280	593210	5830000	154010	250660000	38009	58081000	54852	224810	89588000	13870000
CRC-48	7510.8	91609	1655800	61946000	290910	3385600	602750	712930	18229000	467210000	18359000	3178400	113190000	82150000	159740	588730	620950000	4499500	82054000	466650	9811900	93274000	18227000	6596400	2951400	946930	329080000	89574000	296910000	3531200	199280000	8600800	1244300	932690000	967080000	935510000	16517000	453740000	246600	199180	3527400	111140	234160000	130840	68788000	50527	277790	83808000	22047000
CRC-49	9445.4	119900	480640	132550000	423530	3857900	944640	911460	35029000	651320000	26259000	1513600	166740000	64778000	303580	412210	1103500000	5901200	27063000	275380	18781000	118760000	14089000	6991800	2531800	881320	487890000	171960000	441890000	3227200	244580000	10053000	1463900	1102700000	1133700000	1012800000	7653800	163750000	726570	672280	5520400	184110	271190000	382310	58071000	34709	208380	91464000	39575000
CRC-50	3869.2	71184	739200	154710000	281210	4726500	505370	689300	26963000	472240000	17886000	1691900	183570000	55910000	232640	538570	861720000	3763700	41322000	272760	8623200	111310000	11019000	5419900	1251300	2837100	403010000	118330000	342430000	744260	266740000	12185000	1000300	1100900000	1056900000	1013900000	37260000	257620000	458210	453000	807190	181890	208330000	251700	62250000	98437	245240	44109000	35762000
CRC-51	13656	204480	1529700	75776000	734740	6170800	4274900	1392300	20882000	521780000	19987000	4292500	101880000	42524000	211650	590870	866040000	6708800	16635000	161870	10841000	116410000	17883000	6545100	3435500	1196200	383460000	177840000	399060000	4211700	326560000	13661000	2817500	829010000	790480000	788620000	32335000	403580000	322640	293940	6089300	97090	221170000	207970	57831000	82448	163080	59996000	54637000
CRC-52	52694	194920	639930	166520000	420330	5649200	1456700	1474800	30845000	730290000	32656000	1636300	152600000	51830000	549880	558550	768940000	4506400	51664000	448870	15409000	118610000	11835000	4805600	1428500	1559300	347250000	107890000	275140000	4133900	412990000	17359000	2766200	756720000	749490000	754200000	64805000	210900000	637430	636520	15147000	159990	166590000	655670	44526000	86963	233580	82566000	61391000
CRC-53	25264	95308	731280	138790000	116840	2473700	278190	644150	30409000	931900000	45306000	1662300	177010000	84429000	211480	588590	928320000	9268300	45618000	422980	10053000	140910000	17217000	7745800	2239400	1248600	396000000	137820000	359990000	354050	259860000	10542000	669830	1164800000	1135300000	1118700000	36391000	222690000	314450	325960	967040	147000	201750000	238320	75970000	41253	256970	94618000	35508000
CRC-54	1024.2	138160	1015300	63893000	130440	2510700	2081600	820190	22522000	566930000	25272000	776090	110970000	92938000	178980	923800	1159500000	5036900	39246000	306690	10974000	156520000	8332500	3020100	1337600	987900	302770000	104700000	296980000	4355000	217390000	9004400	1735300	913050000	878030000	823900000	15739000	305510000	277990	276070	4308900	121450	286010000	150990	59562000	94739	170090	65121000	23235000
CRC-55	15249	32262	277730	74734000	129640	3759700	221400	455110	30082000	1063800000	42406000	3677100	176460000	70024000	202160	658970	692100000	3152800	38974000	207690	7609900	111260000	13672000	5889300	1562200	2240500	361060000	67540000	304070000	467320	191890000	8374200	523980	950620000	1002700000	964130000	16429000	115220000	533320	594620	516130	187530	173220000	223570	41871000	75791	234660	37890000	22223000
CRC-56	12746	67711	1009200	107400000	150770	4459100	379920	783130	22748000	646990000	23990000	5686500	162800000	95889000	179940	835930	928810000	3935300	44835000	218170	7155300	139420000	24819000	7579600	1489700	2233700	427010000	54387000	355800000	1020400	223600000	9288200	1081400	874130000	913520000	788550000	27574000	323020000	357460	344580	476500	156280	202590000	137730	57499000	63444	157390	46175000	26282000
CRC-57	62142	73173	1179800	84226000	278780	2985000	861440	649290	24351000	712600000	28488000	870980	144950000	72694000	262990	783860	984510000	2741500	52799000	289090	8927700	164430000	7155000	4251800	1540000	2102200	268960000	72525000	216590000	3531300	199310000	8206000	1128500	903700000	960860000	892770000	19755000	331710000	321410	274600	10498000	118780	175450000	319220	44949000	111010	125350	55649000	38049000
CRC-58	68628	82676	1249600	157530000	171130	4698300	476980	829490	25196000	537720000	20799000	3028500	132650000	62467000	238460	564350	1120300000	7463700	98735000	518470	11102000	159840000	21217000	4586800	942290	2745300	405430000	95245000	375680000	505610	375310000	15772000	819330	1241200000	1266300000	1221300000	38403000	376980000	613400	559450	745290	133400	221070000	544580	61236000	92975	211910	102800000	34836000
CRC-59	166490	164050	1525300	88495000	356050	4083800	2116800	906130	42524000	758330000	30617000	3549400	230520000	181360000	233630	844730	1323200000	6203600	93049000	1017300	11172000	226070000	13172000	6585000	1761100	3160700	299680000	80669000	214630000	4125500	216150000	9068900	2200200	1274400000	1259200000	1207400000	22349000	397550000	563340	487900	22602000	217930	221690000	230800	62653000	88536	161430	69153000	60306000
CRC-60	48483	154950	1033200	88427000	604280	4304800	1639300	916410	37040000	800420000	36133000	2925300	195950000	72965000	260550	584460	1280600000	7288000	43924000	363380	11951000	247610000	10517000	4009800	2441700	1469000	362840000	159230000	310660000	3547800	283680000	11383000	2198100	875370000	842020000	808990000	36300000	254850000	386420	320260	27326000	200850	161700000	115410	45778000	110160	269770	79988000	55507000
CRC-61	74097	269010	1084100	96675000	417670	3880700	4633300	1547600	29544000	659560000	30464000	4869200	164250000	59211000	257080	685260	1126300000	9261900	28427000	195520	10291000	179440000	26217000	7930500	3178100	205270	545740000	168790000	550760000	4907300	317910000	13665000	3562300	1173200000	1134400000	1088100000	41597000	131280000	330330	310190	26586000	176830	172980000	277830	48873000	102700	231990	111880000	64438000
CRC-62	41369	333270	1173200	107090000	665790	5460800	7187000	2001500	33336000	663370000	30248000	4757700	149320000	50968000	191670	618730	979340000	8826000	45091000	329880	11276000	239320000	29069000	9832000	2460400	1196400	616550000	158520000	574250000	4087100	353670000	14277000	3950400	1008500000	962700000	931860000	45117000	357700000	322350	303450	7790200	151840	169110000	173070	56763000	105610	244730	90409000	86641000
CRC-63	14908	256200	2337900	73406000	735480	5314700	6127800	1405800	37887000	928830000	40874000	1876700	179220000	94903000	254950	659920	1056500000	6294600	30564000	214870	10273000	268620000	8314600	4131500	2413700	1629300	292400000	107240000	275030000	4743000	329800000	13930000	3740600	858030000	848220000	804220000	35771000	529440000	420400	450190	26141000	176150	171950000	416400	54795000	108450	139870	69548000	76869000
CRC-64	77682	322500	2236900	90691000	959210	9234900	4272800	1420800	27787000	527430000	19692000	4095700	127460000	48327000	252220	172250	1189400000	6180100	41516000	336020	10097000	137270000	16277000	6924700	2635000	1707300	544930000	171190000	526090000	4618700	342950000	15440000	3745700	915610000	935050000	859310000	56399000	588270000	579640	557500	9087500	130440	180860000	176940	51633000	108220	235400	56177000	59019000
CRC-65	23445	267180	1902500	85241000	883720	5817600	5168200	1460200	30758000	581600000	23704000	3510500	139110000	60125000	221950	256930	1205600000	9209800	26757000	302830	11576000	287970000	17422000	6472500	3277600	1724900	393840000	236560000	362570000	5037100	276930000	11465000	3614100	1263800000	1236600000	1160600000	35007000	527840000	463640	374220	17725000	133460	220520000	269570	52088000	77043	129910	85008000	51735000
CRC-66	71596	111820	1742400	158550000	94297	2245800	763310	958680	25237000	515550000	21358000	3498200	136640000	43405000	236990	746610	945650000	7345800	28929000	227630	9745300	134510000	17073000	8174400	1973600	4067800	429600000	236080000	410430000	690310	378020000	15603000	1064000	1164700000	1198600000	1150800000	33634000	498030000	477390	506120	895750	147280	192950000	200340	69778000	73458	264770	79608000	38811000
CRC-67	25150	122560	1503200	126700000	177450	4103700	236680	713680	40500000	366700000	15584000	8002000	184050000	44919000	292070	652990	963240000	7866200	37741000	366250	11421000	206320000	25898000	8416300	2348400	2940800	484660000	183040000	449870000	201760	267570000	11237000	589120	1242400000	1243600000	1126700000	18735000	432530000	388970	450340	417850	170910	307580000	244700	60232000	70215	201510	88652000	33021000
CRC-68	60377	40285	627670	126540000	247640	4010200	210070	725590	40095000	467380000	18411000	9562400	165440000	83659000	288170	65267	1105200000	7313200	49678000	340080	9239400	267580000	38173000	11121000	2820600	1625500	649610000	206630000	613740000	265470	280830000	12112000	511950	1380400000	1379100000	1285200000	17617000	219360000	302940	283560	729840	166130	215170000	208830	55578000	133430	400150	77327000	22148000
CRC-69	2389.8	149940	2855100	56840000	497280	2634600	2380800	1044200	23836000	682260000	28614000	1613100	157110000	98609000	224720	411820	1696400000	4390700	32233000	376200	9435000	227910000	11832000	3208300	2151200	2305500	369240000	174010000	344130000	4763000	236610000	9759000	2342000	1234800000	1218100000	1193700000	10691000	598190000	484670	422590	23564000	166750	353150000	316060	45791000	93032	191990	23095000	53300000
CRC-70	11039	108970	1429800	135900000	213380	3198200	384320	878160	27781000	693790000	29125000	18883000	197540000	44936000	224060	16721	849430000	10987000	27870000	274240	8321900	170610000	54265000	13891000	2470500	3364700	575310000	123630000	527590000	433840	282620000	11549000	528480	1289600000	1291000000	1182300000	40679000	394300000	299840	222490	772680	195270	469510000	305570	72724000	132460	283900	49827000	29903000
[truncated: 259 more columns]
